# Supplementary material for: Bi-allelic variants in COQ8B, a gene involved in the biosynthesis of coenzyme Q10, lead to non-syndromic retinitis pigmentosa
Source: Am J Hum Genet. 2024 Sep 2;111(10):2299–306. doi: 10.1016/j.ajhg.2024.08.005 (PMC11480794; doi:10.1016/j.ajhg.2024.08.005)
Supplement: Table S1. Additional ophthalmic features of the individuals analyzed [file mmc2.xlsx]

## Sheet: Sheet1
	Table S1. Additional ophthalmic features of the individuals analyzed
	Family	Individual	Initial symptom, age of onset	Refractive error (OD/OS)	BCVA OD/OS	Fundus	Fundus autofluorescence	OCT	Preserved ellipsoid zone width, horizontal meridian (μm)	Visual field (VF)	Full-field ERG	Other features
	1	LL309	Photophobia 14 yo; central scotomas 40 yo	-0,50 -1,50x70º/-0,25-1,50x80º	1.0/1.0	Discrete optic nerve pallor; narrowed retinal vessels; mid peripheral concentric atrophy with discrete pigment spicules more prominent nasally; affected peripapillary area; Perifoveal atrophy with coarse pigmentation and spared fovea	Pericentral absolute hypoautofluorescence with central foveal sparing	Islet of relatively preserved fovea with associated thickening of the RPE/Bruch complex	~600	Central scotoma, only performed 30º	Generalized retinal dysfunction affecting rod more than cone photoreceptors
	2	LL322	Nyctalopia, 30 yo	+2,50 +0,5x180º OU	1.0/1.0	No optic nerve pallor; narrowed retinal vessels; mid peripheral concentric atrophy with discrete pigment spicules more prominent nasally; affected peripapillary area; spared macula	Central preservation with hypoautofluorescence along and external to vascular arcades	Central preservation of outer layers	4300/4427	Annular scotoma	Delayed combined b wave
	2	LL342	Decreased visual acuity, 40 yo	+2,25 +1,00x180º/ +1,75 +1,50x180º	1.0/1.0	No optic nerve pallor; narrowed retinal vessels; mid peripheral concentric atrophy with discrete pigment spicules more prominent nasally; affected peripapillary area; spared macula	Central preservation with hypoautofluorescence along and external to vascular arcades	Perifoveal loss of ellipsoid zone with central sparing	4633/4039	Annular with superior and inferior centrifugal extension	Reduced specific rod response, borderline cone response
	3	LL82	Nyctalopia, early childhood	-0,5 -1,00 55º/ -0,75 130º	0.6/0.6	Optic nerve pallor, narrowed retinal vessels, peripheral atrophy with pigment spicules, affected peripapillary area, spared macula	Central hyperautofluorescence; peripapilary and peripheral confluent hipofluorescence areas	Perifoveal loss of ellipsoid zone with central sparing, cystoid macular edema	3249/3590	Tubular VF (preserved central 20º)	Unmeasurable ffERG	Cortical cataract
	4	GC28007	Asymptomatic, diagnosed following routine optometry visit aged 23 yo	+1.25 -1.00x21º/+1.25 -0.50x139º	1.0/0.5	No optic nerve pallor, mild retinal vessel attenuation, mid peripheral retinal mottling, mild pigment spicules more prominent nasally and superiorly. Central and far peripheral retina are spared	Central hyperautofluorescent ring, mid peripheral speckled ring of hypoautofluorescence	Perifoveal loss of ellipsoid zone with central sparing, cystoid macula oedema	2723/2534	Peripheral defect in the right eye with temporal defect left eye. Mild peripheral constriction on confrontational testing	Generalized retinal dysfunction affecting rod more than cone photoreceptors, paracentral macular involvement bilaterally	None
	OD, right eye; OS, left eye; OU, both eyes
