# Supplementary material for: Bi-allelic variants in COQ8B, a gene involved in the biosynthesis of coenzyme Q10, lead to non-syndromic retinitis pigmentosa
Source: Am J Hum Genet. 2024 Sep 2;111(10):2299–306. doi: 10.1016/j.ajhg.2024.08.005 (PMC11480794; doi:10.1016/j.ajhg.2024.08.005)
Supplement: Table S2. DNA variants identified and their features [file mmc3.xlsx]

## Sheet: Sheet2
	Table S2. DNA variants identified and their features
	Variant ID	Type	Genomic coordinates	Transcript coordinates	Protein coordinates	Frequency (gnomAD)	ClinVar ID	MutScore	VEST4	REVEL
	M1	missense	NC_000019.9:g.41201947C>T	NM_024876.4:c.1156G>A	NP_079152.3:p.(Asp386Asn)	-	-	0.851	0.967	0.931
	M2	missense	NC_000019.9:g.41198251C>T	NM_024876.4:c.1324G>A	NP_079152.3:p.(Val442Met)	8.103e-06	-	0.536	0.711	0.682
	M3	stopgain	NC_000019.9:g.41198015C>T	NM_024876.4:c.1560G>A	NP_079152.3:p.(Trp520Ter)	8.644e-05	521659	-	-	-
	M4	missense	NC_000019.9:g.41220218G>A	NM_024876.4:c.187C>T	NP_079152.3:p.(Arg63Trp)	7.48e-05	559233	0.657	0.685	0.46
	M5	stopgain	NC_000019.9:g.41211011C>T	NM_024876.4:c.566G>A	NP_079152.3:p.(Trp189Ter)	-	-	-	-	-
