# Supplementary material for: Bi-allelic variants in COQ8B, a gene involved in the biosynthesis of coenzyme Q10, lead to non-syndromic retinitis pigmentosa
Source: Am J Hum Genet. 2024 Sep 2;111(10):2299–306. doi: 10.1016/j.ajhg.2024.08.005 (PMC11480794; doi:10.1016/j.ajhg.2024.08.005)
Supplement: Table S3. Primers used in this study [file mmc4.xlsx]

## Sheet: Sheet1
	Table S3. Primers used in this study
	Site directed mutagenesis
	Oligo #	Sequence 5’ to 3’	Target
	CR-8268	GAGAGCCTGCGAGGCAAGG	Mut1-F-187C>T
	CR-8269	CTGATGTCCTCCTCTCCCAGTCCC	Mut1-R-187C>T
	CR-8270	GCTATTGAGCAAGCAGGCAGCC	Mut2-F-1560G>A
	CR-8271	GGTGGTATGTGTCCTGAAACAGATCC	Mut2-R-15060G>A
	CR-8272	GGAGGCCATGATGATCCTGG	Mut3-F-1324G>A
	CR-8273	ACGTGGGCGTCAGAAAAGG	Mut3-R-1324G>A
	CR-8274	GACACTGCTGAATTTTGGCGCC	Mut4-F-1156G>A
	CR-8275	ACCTGGTGGCTAGAGGCGTC	Mut4-R-1156G>A
	CR-8276	GCTGCAGCGCATCTTCGAGC	Mut5-F-521A>G
	CR-8277	TGTGGGCTGATAAAAGAATTGTCC	Mut5-R-521A>G
	CR-8278	AGACCCTGCGCACAGTGAGG	Mut6-F-439T>C
	CR-8279	GCACGATTCTCTCGGCGTTGG	Mut6-R-439T>C
	PCR and Sanger sequencing
	Oligo #	Sequence 5’ to 3’	Target
	CR-7740	GCAGAGGGCTCTATGTCCAC	COQ8B_ex15_F
	CR-7741	AGGCACTACAGCAGGGTACG	COQ8B_ex15_R
	CR-7742	CCATGTCCTCCCCTCCTTAT	COQ8B_ex3_F
	CR-7743	TCCCCCAAAGTCACACCTAC	COQ8B_ex3_R
	CR-8136	CTAGGGGGTCGGTTGGAA	COQ8B_ex13_F2
	CR-8044	TCGCCTTCTTACTCCTCTGC	COQ8B_ex13_R2
	CR-8591	GCGGATTGTGCAGACCTTAT	COQ8B_ex7_F
	CR-8592	GAAGGTCAGGCAGGTCAGAG	COQ8B_ex7_R
